# Supplementary material for: α-Synuclein strain propagation is independent of cellular prion protein expression in a transgenic synucleinopathy mouse model
Source: PLoS Pathog. 2024 Sep 12;20(9):e1012517. doi: 10.1371/journal.ppat.1012517 (PMC11392418; doi:10.1371/journal.ppat.1012517)
Supplement: S1 File — (XLSX) [file ppat.1012517.s006.xlsx]

## Sheet: Fig1C
M83-Prnp+/+	M83-Prnp0/0
586.73	673.73
569.17	402.27
393.52	452.94
	471.9
	452.27

## Sheet: Fig1E
Days post-inoculation	M83-Prnp+/+		M83-Prnp0/0
	S	NS	S	NS
149	1					1=symptomatic
163	1					0=asymptomatic
208	1
156	1
121	1
159			1
142			1
163			1
145			1
155			1
180			1
163			1
263			1
263				1
341				1
305				1
354				1
267				1
274				1
180				1
267				1
285				1
224		1
234		1
237		1
213		1
202		1
202		1
202		1
170		1

## Sheet: Fig2B
M83-Prnp+/+: S	M83-Prnp0/0: S	M83-Prnp+/+: NS	M83-Prnp0/0: NS
0.08	1.81	0.07	7.21
0.29	1.54	10.75	3.83
0.83	1.58	5.48	1.11
2.07	0.8	3.76	1
1.73	0.73	9.09	4.82
	3.36	0.58	6.39
	0.25	0.12	5.7
	0.93	0.03	20.84
			7.12

## Sheet: Fig2C
S	NS
0.08	5.48
0.29	3.76
0.83	9.09
2.07	0.58
1.73	0.12
1.81	0.03
1.54	7.21
1.58	3.83
0.8	1.11
0.73	1
3.36	4.82
0.25	6.39
0.93	5.7
	20.84
	7.12
	0.07
	10.75

## Sheet: Fig3B
	M83-Prnp+/+: S						M83-Prnp0/0: S									M83-Prnp+/+: NS									M83-Prnp0/0: NS
Pons	0.164	0.611	0.724	0.077	0.616		0.107	0.17	0.221	0.155	0.639	0.054	0.039	0.081		0.536	0.043	0.302	0.648	0.052	0.104	0.017	0.048		0.182	0.311	0.305	0.019	0.02	0.064	0.032	0.026	0.009
Midbrain	0.137	1.41	0.094	0.307	0.805		0.478	0.502	0.447	0.401	0.906	0.339	0.271	0.129		0.91	0.284	0.665	1.629	0.146	0.336	0.012	0.198		0.243	0.582	0.627	0.248	0.168	0.154	0.351	0.058	0.172
Hypothal	0.038	0.568	0.055	0.105	0.305		0.098	0.126	0.103	0.178	0.272	0.277	0.069	0.094		1.498	1.19	0.399	2.052	0.026	0.098	0.028	0.091		0.55	0.212	1.779	0.243	0.468	0.252	0.035	0.222	0.14

## Sheet: Fig3C
	S														NS																		Uninoc.
Pons	0.164	0.611	0.724	0.077	0.616	0.107	0.17	0.221	0.155	0.639	0.054	0.039	0.081		0.536	0.043	0.302	0.648	0.052	0.182	0.311	0.305	0.019	0.02	0.064	0.032	0.026	0.009	0.104	0.017	0.048		0.007	0.002	0.008	0.001	0.009	0.029	0.009
Midbrain	0.137	1.41	0.094	0.307	0.805	0.478	0.502	0.447	0.401	0.906	0.339	0.271	0.129		0.91	0.284	0.665	1.629	0.146	0.243	0.582	0.627	0.248	0.168	0.154	0.351	0.058	0.172	0.336	0.012	0.198		0.003	0.005	0.016	0.000354	0.019	0.011	0.052
Hypothal	0.038	0.568	0.055	0.105	0.305	0.098	0.126	0.103	0.178	0.272	0.277	0.069	0.094		1.498	1.19	0.399	2.052	0.026	0.55	0.212	1.779	0.243	0.468	0.252	0.035	0.222	0.14	0.098	0.028	0.091		0.01	0.007	0.021	0.002	0.032	0.063	0.011

## Sheet: Fig4B
M83-Prnp+/+: S	M83-Prnp0/0: S	M83-Prnp+/+: NS	M83-Prnp0/0: NS
0	0	41	13
0	0	16	3
0	0	13	26
0	0	7	12
0	0	0	20
	0	0	2
	0	0	0
	0	0	0
			4

## Sheet: Fig4C
S	NS
0	41
0	16
0	13
0	7
0	0
0	0
0	0
0	0
0	13
0	3
0	26
0	12
0	20
	2
	0
	0
	4

## Sheet: Fig4E
M83-Prnp+/+: S	M83-Prnp0/0: S	M83-Prnp+/+: NS	M83-Prnp0/0: NS
1	0	203	30
4	14	112	29
0	0	88	50
1	0	32	85
0	0	1	19
	1	3	29
	3	0	4
	0	2	44
			18

## Sheet: Fig4F
S	NS
1	203
4	112
0	88
1	32
0	1
0	3
14	0
0	2
0	30
0	29
1	50
3	85
0	19
	29
	4
	44
	18

[truncated: 13 more sheets: Fig4H, Fig4I, Fig5B, Fig6B, Fig6F, Fig6G, Fig7B, Fig7C, Fig7E, Fig7F, S1 Fig, S2 Fig, S3 Fig]
